# Supplementary material for: One-Step Molten Salt Constructing Double S-Scheme K0.2WO3/NiO/NiWO4 Heterojunction for Photocatalytic CO2 Reduction
Source: Molecules. 2025 Apr 17;30(8):1804. doi: 10.3390/molecules30081804 (PMC12029344; doi:10.3390/molecules30081804)
Supplement: Supplementary file 1 [file molecules-30-01804-s001.zip]

Archive with 1 entries (1 files):
- molecules-3560308-supplementary.pdf
